# Supplementary material for: A cerebellar-prepontine circuit for tonic immobility triggered by an inescapable threat
Source: Sci Adv. 2022 Sep 28;8(39):eabo0549. doi: 10.1126/sciadv.abo0549 (PMC9519051; doi:10.1126/sciadv.abo0549)
Supplement: Supplementary file 2 — Movie S1 [file sciadv.abo0549_movie_s1.zip]

Archive with 1 entries (1 files):
- sciadv.abo0549_movie_s1.avi
